# Supplementary material for: Shenfu Injection Promotes Vasodilation by Enhancing eNOS Activity Through the PI3K/Akt Signaling Pathway In Vitro
Source: Front Pharmacol. 2020 Feb 26;11:121. doi: 10.3389/fphar.2020.00121 (PMC7054240; doi:10.3389/fphar.2020.00121)
Supplement: Supplementary file 1 [file DataSheet_1.zip]

Archive with 7 entries (6 files):
- the supplementary materials/Fig. S1.tif
- the supplementary materials/Fig. S2.tif
- the supplementary materials/Fig. S3.tif
- the supplementary materials/Fig. S4.tif
- the supplementary materials/the supplementary materials.docx
- the supplementary materials/the supplementary materials.pdf
- the supplementary materials/
